# Supplementary material for: Global and regional burden of nasopharyngeal cancer in older adults attributable to smoking and high alcohol use from 1990 to 2021
Source: Front Public Health. 2025 Jun 12;13:1614389. doi: 10.3389/fpubh.2025.1614389 (PMC12197913; doi:10.3389/fpubh.2025.1614389)
Supplement: Supplementary Table S1 — ASMR and ASDR of NPC attributable to smoking and high alcohol use across SDI regions (1990–2021), with key trends highlighted. [file Table_1.xlsx]

## Sheet: Sheet1
	Smoking			High alcohol use
location	1990	2021	EAPC(1990-2021)	1990	2021	EAPC(1990-2021)
Global	28.64[21.24,36.8]	16.35[11.75,21.4]	-2.11 [-2.34, -1.89]	22.67[15.97,29.32]	15.06[10.73,19.52]	-1.58 [-1.85, -1.31]
High SDI	14.42[10.79,18.38]	7.57[5.28,10.21]	-2.39 [-2.49, -2.29]	13.87[10.11,17.48]	9.32[6.92,11.68]	-1.55 [-1.64, -1.46]
High-middle SDI	39.64[27.61,54.14]	25.02[16.81,35.12]	-1.77 [-2.02, -1.51]	35.23[23.76,48.05]	21.3[14.06,29.83]	-1.95 [-2.2, -1.69]
Middle SDI	45.38[32.95,60.11]	21.58[15.15,29]	-2.71 [-3, -2.43]	32.09[21.64,43.6]	19.09[13.13,25.57]	-1.89 [-2.25, -1.52]
Low-middle SDI	16.6[11.47,22.32]	10.61[7.4,14.09]	-1.56 [-1.68, -1.45]	6.38[3.23,9.88]	8.26[5.21,11.38]	1.01 [0.77, 1.26]
Low SDI	8.86[5.86,12.64]	5.42[3.53,7.7]	-1.81 [-1.92, -1.7]	9.25[4.72,13.47]	9.94[5.99,14.61]	0.17 [-0.11, 0.45]
Western Europe	12.94[9.53,16.71]	4.97[3.38,6.84]	-3.11 [-3.2, -3.03]	15.69[10.4,19.62]	8.24[6.15,10.47]	-2.14 [-2.22, -2.07]
Central Europe	8.04[5.95,10.33]	7.37[5.28,9.82]	-0.19 [-0.57, 0.19]	9.24[6.02,11.78]	10.97[7.91,13.75]	0.63 [0.28, 0.99]
Eastern Europe	6.04[4.48,7.84]	5.96[4.34,7.95]	-0.46 [-0.78, -0.13]	6.86[3.72,9.32]	6.89[3.79,9.78]	-0.37 [-0.72, -0.01]
East Asia	86.85[60.94,117.13]	40.07[27.13,55.27]	-2.89 [-3.21, -2.58]	70.48[47.29,96.16]	33.07[21.72,46.33]	-2.86 [-3.23, -2.5]
Central Asia	5.53[3.99,7.44]	5.68[4.02,7.71]	0.31 [0.15, 0.47]	4.53[2.44,6.67]	5.51[3.06,8.02]	0.83 [0.58, 1.08]
South Asia	17.37[11.91,23.72]	9.44[6.42,12.87]	-2.14 [-2.34, -1.95]	7.26[2.69,12.07]	8.77[4.76,12.77]	0.67 [0.28, 1.06]
Southeast Asia	32.31[22.74,43.29]	23.28[16.47,31.03]	-1.3 [-1.39, -1.22]	11.19[6.85,15.79]	21.22[14.36,29.03]	2.27 [2.15, 2.39]
High-income North America	10.96[7.97,14.47]	4.99[3.28,7.11]	-2.71 [-2.79, -2.62]	7.14[4.12,10.28]	5.44[3.91,6.97]	-0.85 [-0.97, -0.73]
Tropical Latin America	3.48[2.43,4.71]	2.25[1.42,3.36]	-2 [-2.46, -1.54]	2.09[1.41,2.83]	2.88[2.01,3.79]	0.61 [-0.04, 1.27]
Andean Latin America	0.99[0.62,1.51]	0.71[0.41,1.16]	-0.91 [-1.06, -0.77]	2.41[1.29,3.74]	2.23[1.34,3.46]	0.12 [-0.03, 0.27]
Central Latin America	2.88[2.02,3.88]	1.28[0.86,1.83]	-3.07 [-3.3, -2.84]	4.18[2.93,5.51]	2.94[1.96,3.95]	-1.62 [-1.77, -1.47]
Southern Latin America	6.13[3.98,8.94]	2.32[1.41,3.59]	-2.86 [-3.01, -2.72]	10.78[7.55,14.29]	4.25[2.85,6.08]	-2.58 [-2.75, -2.42]
Central Sub-Saharan Africa	1.98[1.11,3.21]	1.65[0.9,2.74]	-0.47 [-0.73, -0.22]	5.24[1.95,9.15]	5.06[2.34,8.41]	0.4 [-0.26, 1.07]
Eastern Sub-Saharan Africa	8.52[5.61,11.9]	5.95[3.57,9]	-1.4 [-1.49, -1.31]	20.66[10.88,29.28]	21.71[13.67,30.94]	0.01 [-0.11, 0.13]
Western Sub-Saharan Africa	1.05[0.63,1.62]	0.61[0.35,1.02]	-1.97 [-2.1, -1.85]	7.07[4.18,10.51]	6.73[4.11,9.95]	-0.34 [-0.44, -0.24]
Southern Sub-Saharan Africa	8.37[5.38,11.92]	4.8[3.29,6.49]	-1.96 [-2.14, -1.78]	12.66[7.45,17.82]	11.73[7.74,15.44]	-0.53 [-0.78, -0.28]
North Africa and Middle East	17.23[11.43,24.51]	10.76[7.08,14.95]	-1.75 [-1.85, -1.65]	1.9[0.95,3.09]	1.44[0.7,2.32]	-1.24 [-1.38, -1.09]
Australasia	11.7[7.78,16.67]	2.63[1.48,4.28]	-5.02 [-5.11, -4.92]	16.76[9.4,24.73]	8.3[5.4,11.74]	-2.39 [-2.51, -2.27]
High-income Asia Pacific	10.99[8.18,13.89]	7.45[5.07,10.16]	-1.82 [-2.19, -1.45]	9.07[6.7,11.57]	8.66[6.24,11.16]	-0.75 [-1.13, -0.36]
Caribbean	7.38[4.92,10.37]	7.03[4.41,10.7]	-0.12 [-0.34, 0.11]	6.98[4.31,9.79]	9.12[5.87,12.81]	1.04 [0.89, 1.2]
Oceania	10.26[6.25,15.64]	6.7[3.95,10.91]	-1.5 [-1.62, -1.38]	5.69[2.34,9.85]	4.31[2.03,7.57]	-0.5 [-0.86, -0.14]
